# Supplementary material for: A Comparison of an Australian First Nations Primary Healthcare Data Specification with Potentially Preventable Hospitalisations
Source: Int J Environ Res Public Health. 2024 Sep 9;21(9):1192. doi: 10.3390/ijerph21091192 (PMC11431243; doi:10.3390/ijerph21091192)
Supplement: Supplementary file 1 [file ijerph-21-01192-s001.zip]

Archive with 1 entries (1 files):
- ijerph-3110753-SI.pdf
